# Supplementary material for: Discovery of a novel tetrapeptide as glucose homeostasis modulator with bifunctionalities of targeting DPP‐IV and microbiota
Source: Imeta. 2025 Aug 11;4(5):e70072. doi: 10.1002/imt2.70072 (PMC12527977; doi:10.1002/imt2.70072)
Supplement: Supplementary file 2 — Table S1: Amino acids composition of HSP. Table S2: Unigene IDs of the identified proteins. Table S3: Values of relative response, KD values, and IC50. Table S4: Detail interaction information of DPP‐IV and VAMP. Table S5: Conditions for protein hydrolysis. Table S6: Primer sequences for RT‒qPCR. [file IMT2-4-e70072-s002.xlsx]

## Sheet: S1
Table S1 Amino acids composition of HSP
Amino acids	Contents, μg/g, n = 3
L-arginine	2496.28 ± 10.73
L-aspartic acid	2323.48 ± 4.47
L-cystine	34.85 ± 1.16
L-glutamic acid	3404.301 ± 14.93
Glycine	790.68 ± 0.91
L-histidine	552.82 ± 0.96
L-leucine	1124.01 ± 1.35
L-Lysine	548.225 ± 0.73
L-methionine	212.89 ± 4.46
L-phenylalanine	968.53 ± 0.06
L-proline	568.79 ± 1.48
L-serine	954.88 ± 3.58
L-threonine	481.98 ± 0.93
L-tyrosine	723.08 ± 1.29
L-valine	1272.86 ± 8.70
L-alanine	797.54 ± 1.21
Hydroxyproline	3.02 ± 0.01
Sarcosine	142.16 ± 1.84
Homoproline	164.69 ± 1.84

## Sheet: S2
Table S2 Unigene IDs of the identified proteins
HSP_uniq
TRINITY_DN10_c0_g2.p1
TRINITY_DN100_c0_g1.p1
TRINITY_DN10017_c0_g1.p1
TRINITY_DN1002_c0_g1.p1
TRINITY_DN1005_c0_g1.p1
TRINITY_DN10069_c0_g1.p1
TRINITY_DN10135_c1_g1.p1
TRINITY_DN10153_c0_g1.p1
TRINITY_DN1017_c2_g1.p1
TRINITY_DN1018_c0_g2.p1
TRINITY_DN10180_c0_g1.p1
TRINITY_DN102_c0_g1.p1
TRINITY_DN10222_c0_g1.p1
TRINITY_DN1023_c0_g1.p1
TRINITY_DN10236_c0_g1.p1
TRINITY_DN1026_c1_g2.p1
TRINITY_DN1027_c0_g1.p1
TRINITY_DN10282_c0_g1.p1
TRINITY_DN103_c0_g1.p1
TRINITY_DN103_c0_g2.p1
TRINITY_DN10318_c0_g1.p2
TRINITY_DN10324_c0_g1.p1
TRINITY_DN10327_c0_g1.p1
TRINITY_DN1033_c0_g1.p1
TRINITY_DN1037_c0_g1.p1
TRINITY_DN10372_c0_g1.p1
TRINITY_DN10397_c0_g1.p1
TRINITY_DN104_c0_g1.p1
TRINITY_DN104_c1_g1.p1
TRINITY_DN1054_c1_g1.p1
TRINITY_DN1054_c2_g1.p1
TRINITY_DN1057_c0_g1.p1
TRINITY_DN10636_c0_g1.p1
TRINITY_DN10647_c0_g1.p1
TRINITY_DN1068_c1_g1.p1
TRINITY_DN1069_c0_g1.p1
TRINITY_DN107_c1_g2.p1
TRINITY_DN1071_c0_g1.p1
TRINITY_DN1073_c0_g2.p1
TRINITY_DN1073_c0_g3.p1
TRINITY_DN1074_c0_g1.p1
TRINITY_DN10763_c0_g1.p1
TRINITY_DN1082_c0_g1.p1
TRINITY_DN10826_c0_g1.p1
TRINITY_DN1084_c0_g1.p1
TRINITY_DN1088_c0_g1.p1
TRINITY_DN10881_c0_g1.p1
TRINITY_DN10886_c0_g1.p1
TRINITY_DN1092_c0_g1.p1
TRINITY_DN1093_c1_g1.p1
TRINITY_DN1094_c0_g1.p1
TRINITY_DN1095_c2_g2.p1
TRINITY_DN110_c0_g1.p2
TRINITY_DN1106_c0_g1.p1
TRINITY_DN1112_c0_g1.p1
TRINITY_DN1113_c0_g1.p1
TRINITY_DN11131_c0_g4.p1
TRINITY_DN1117_c0_g1.p1
TRINITY_DN1117_c0_g2.p1
TRINITY_DN1118_c0_g1.p1
TRINITY_DN1119_c1_g2.p2
TRINITY_DN113_c0_g1.p1
TRINITY_DN114_c1_g1.p2
TRINITY_DN11428_c0_g1.p1
TRINITY_DN11479_c0_g1.p1
TRINITY_DN1148_c3_g1.p1
TRINITY_DN115_c0_g2.p1
TRINITY_DN11518_c1_g1.p1
TRINITY_DN1157_c0_g1.p1
TRINITY_DN1158_c0_g3.p1
TRINITY_DN116_c0_g1.p1
TRINITY_DN116_c0_g2.p1
TRINITY_DN11603_c0_g1.p1
TRINITY_DN11615_c0_g1.p1
TRINITY_DN11625_c0_g1.p1
TRINITY_DN1164_c0_g1.p1
TRINITY_DN1165_c0_g2.p1
TRINITY_DN11688_c0_g1.p1
TRINITY_DN11699_c0_g2.p1
TRINITY_DN1170_c0_g2.p1
TRINITY_DN11722_c0_g1.p1
TRINITY_DN11802_c0_g1.p1
TRINITY_DN11802_c0_g2.p2
TRINITY_DN11862_c0_g1.p1
TRINITY_DN11870_c0_g1.p1
TRINITY_DN1189_c0_g1.p1
TRINITY_DN11935_c0_g1.p1
TRINITY_DN1196_c0_g2.p1
TRINITY_DN1196_c1_g1.p1
TRINITY_DN1198_c0_g1.p1
TRINITY_DN1199_c0_g1.p1
TRINITY_DN1200_c0_g1.p1
TRINITY_DN1201_c0_g1.p1
TRINITY_DN12016_c0_g1.p1
TRINITY_DN1213_c0_g1.p2
TRINITY_DN1214_c0_g1.p1
TRINITY_DN12234_c0_g1.p1
TRINITY_DN12243_c0_g2.p1
TRINITY_DN12246_c0_g1.p1
TRINITY_DN12273_c0_g1.p1
TRINITY_DN12369_c0_g1.p1
TRINITY_DN12374_c0_g1.p1
TRINITY_DN124_c0_g2.p1
TRINITY_DN12515_c0_g1.p1
TRINITY_DN1258_c0_g2.p1
TRINITY_DN12628_c0_g1.p1
TRINITY_DN1264_c0_g1.p1
TRINITY_DN127_c1_g1.p1
TRINITY_DN1273_c1_g1.p1
TRINITY_DN12760_c0_g1.p1
TRINITY_DN12767_c0_g1.p1
TRINITY_DN12769_c0_g2.p1
TRINITY_DN1279_c0_g3.p1
TRINITY_DN1282_c0_g1.p1
TRINITY_DN12820_c0_g1.p1
TRINITY_DN1283_c0_g1.p1
TRINITY_DN12873_c0_g1.p1
TRINITY_DN1288_c0_g1.p1
TRINITY_DN1294_c0_g1.p1
TRINITY_DN1295_c0_g1.p1
TRINITY_DN1297_c0_g1.p1
TRINITY_DN12974_c0_g1.p1
TRINITY_DN12998_c0_g1.p1
TRINITY_DN13_c0_g1.p1
TRINITY_DN13_c1_g1.p1
TRINITY_DN130_c1_g1.p1
TRINITY_DN1300_c0_g1.p1
TRINITY_DN1303_c0_g3.p1
TRINITY_DN1320_c0_g1.p1
TRINITY_DN1323_c0_g2.p1
TRINITY_DN13293_c0_g1.p1
TRINITY_DN13379_c0_g1.p1
TRINITY_DN1341_c0_g2.p1
TRINITY_DN13446_c0_g1.p1
TRINITY_DN1350_c0_g1.p1
TRINITY_DN13547_c0_g1.p1
TRINITY_DN136_c0_g1.p1
TRINITY_DN1361_c1_g2.p1
TRINITY_DN1362_c0_g1.p1
TRINITY_DN13621_c0_g1.p1
TRINITY_DN1363_c0_g1.p1
TRINITY_DN1363_c0_g2.p1
TRINITY_DN1364_c0_g1.p1
TRINITY_DN1366_c0_g2.p1
TRINITY_DN1366_c0_g3.p1
TRINITY_DN1370_c0_g1.p1
TRINITY_DN1375_c0_g1.p1
TRINITY_DN13757_c0_g1.p1
TRINITY_DN1376_c0_g1.p1
TRINITY_DN13777_c0_g1.p1
TRINITY_DN138_c0_g2.p1
TRINITY_DN13849_c0_g1.p1
TRINITY_DN13863_c0_g1.p1
TRINITY_DN1393_c0_g1.p1
TRINITY_DN13943_c0_g1.p1
TRINITY_DN13956_c1_g1.p1
TRINITY_DN1397_c0_g1.p1
TRINITY_DN14047_c0_g1.p1
TRINITY_DN14053_c0_g1.p1
TRINITY_DN14057_c0_g1.p1
TRINITY_DN14074_c0_g1.p1
TRINITY_DN1409_c0_g1.p1
TRINITY_DN1415_c0_g1.p1
TRINITY_DN14229_c0_g2.p1
TRINITY_DN14231_c0_g1.p1
TRINITY_DN1425_c0_g1.p1
TRINITY_DN143_c1_g1.p1
TRINITY_DN1436_c1_g1.p1
TRINITY_DN1436_c2_g1.p1
TRINITY_DN1436_c5_g1.p1
TRINITY_DN14384_c0_g1.p1
TRINITY_DN14437_c0_g1.p1
TRINITY_DN1445_c0_g2.p1
TRINITY_DN1447_c0_g1.p1
TRINITY_DN14500_c0_g2.p2
TRINITY_DN1451_c0_g1.p1
TRINITY_DN1457_c0_g1.p1
TRINITY_DN1457_c0_g2.p1
TRINITY_DN1459_c0_g1.p1
TRINITY_DN1459_c2_g1.p1
TRINITY_DN146_c0_g2.p1
TRINITY_DN14626_c0_g1.p1
TRINITY_DN14743_c0_g1.p1
TRINITY_DN14743_c1_g1.p1
TRINITY_DN1487_c0_g1.p1
TRINITY_DN149_c0_g1.p1
TRINITY_DN1490_c0_g1.p1
TRINITY_DN1492_c0_g1.p1
TRINITY_DN1493_c2_g1.p1
TRINITY_DN1494_c1_g1.p1
TRINITY_DN14984_c0_g1.p1
TRINITY_DN1500_c0_g2.p1
TRINITY_DN1501_c1_g1.p1
TRINITY_DN1501_c2_g1.p1
TRINITY_DN1508_c1_g1.p1
TRINITY_DN15175_c0_g1.p1
TRINITY_DN15188_c0_g1.p1
TRINITY_DN152_c4_g1.p1
TRINITY_DN1524_c0_g1.p1
TRINITY_DN15244_c0_g1.p1
TRINITY_DN1526_c0_g1.p1
TRINITY_DN15278_c0_g1.p1
TRINITY_DN1529_c0_g1.p1
TRINITY_DN1533_c0_g1.p1
TRINITY_DN1557_c0_g1.p1
TRINITY_DN15647_c0_g1.p1
TRINITY_DN1566_c0_g1.p2
TRINITY_DN1569_c0_g2.p1
TRINITY_DN1580_c0_g2.p1
TRINITY_DN1580_c1_g1.p1
TRINITY_DN1588_c0_g1.p1
TRINITY_DN159_c0_g1.p1
TRINITY_DN15934_c0_g1.p1
TRINITY_DN16_c0_g1.p1
TRINITY_DN16035_c0_g1.p1
TRINITY_DN16084_c0_g1.p1
TRINITY_DN161_c0_g1.p1
TRINITY_DN1615_c0_g2.p1
TRINITY_DN16237_c0_g1.p1
TRINITY_DN1627_c0_g1.p1
TRINITY_DN1633_c0_g2.p1
TRINITY_DN1633_c1_g1.p1
TRINITY_DN1636_c1_g1.p1
TRINITY_DN1637_c0_g1.p1
TRINITY_DN1642_c0_g1.p1
TRINITY_DN1648_c0_g1.p1
TRINITY_DN1649_c0_g1.p1
TRINITY_DN1649_c0_g2.p1
TRINITY_DN1654_c0_g1.p1
TRINITY_DN1656_c2_g1.p1
TRINITY_DN1659_c1_g1.p1
TRINITY_DN1661_c0_g1.p1
TRINITY_DN1683_c1_g1.p1
TRINITY_DN169_c0_g2.p1
TRINITY_DN169_c0_g3.p1
TRINITY_DN1696_c0_g1.p1
TRINITY_DN1701_c1_g1.p1
TRINITY_DN17020_c0_g2.p1
TRINITY_DN17099_c0_g1.p1
TRINITY_DN1710_c0_g1.p1
TRINITY_DN1717_c4_g1.p1
TRINITY_DN1720_c0_g1.p1
TRINITY_DN1720_c0_g2.p1
TRINITY_DN1721_c0_g1.p1
TRINITY_DN1727_c0_g1.p1
TRINITY_DN1728_c0_g1.p1
TRINITY_DN17383_c0_g1.p1
TRINITY_DN1739_c0_g1.p1
TRINITY_DN1740_c0_g1.p1
TRINITY_DN17421_c0_g2.p1
TRINITY_DN1743_c0_g1.p1
TRINITY_DN1747_c2_g1.p1
TRINITY_DN17545_c0_g1.p1
TRINITY_DN1755_c0_g1.p1
TRINITY_DN1758_c0_g1.p1
TRINITY_DN176_c0_g2.p1
TRINITY_DN1762_c2_g1.p1
TRINITY_DN1780_c0_g1.p1
TRINITY_DN17969_c0_g1.p1
TRINITY_DN18075_c0_g1.p1
TRINITY_DN1810_c0_g1.p1
TRINITY_DN1815_c0_g1.p1
TRINITY_DN1818_c0_g1.p1
TRINITY_DN18193_c0_g1.p1
TRINITY_DN1835_c0_g1.p1
TRINITY_DN1841_c0_g1.p1
TRINITY_DN1846_c1_g1.p1
TRINITY_DN1847_c0_g1.p1
TRINITY_DN1853_c0_g1.p1
TRINITY_DN1857_c0_g1.p1
TRINITY_DN1863_c0_g1.p1
TRINITY_DN18771_c0_g1.p1
TRINITY_DN18780_c0_g1.p1
TRINITY_DN1881_c0_g1.p1
TRINITY_DN1883_c0_g1.p1
TRINITY_DN1885_c0_g1.p1
TRINITY_DN18891_c0_g1.p1
TRINITY_DN1890_c0_g1.p1
TRINITY_DN18921_c0_g2.p1
TRINITY_DN18926_c0_g1.p1
TRINITY_DN1895_c0_g1.p1
TRINITY_DN1900_c0_g1.p1
TRINITY_DN1901_c0_g1.p1
TRINITY_DN1904_c0_g1.p1
TRINITY_DN19040_c0_g1.p1
TRINITY_DN1905_c0_g1.p1
TRINITY_DN1908_c0_g1.p1
TRINITY_DN1909_c0_g2.p1
TRINITY_DN1915_c0_g1.p1
TRINITY_DN1918_c0_g1.p1
TRINITY_DN1918_c1_g1.p1
TRINITY_DN192_c0_g1.p1
TRINITY_DN1921_c0_g1.p1
TRINITY_DN193_c0_g1.p1
TRINITY_DN193_c0_g3.p1
TRINITY_DN193_c2_g1.p1
TRINITY_DN19469_c0_g1.p1
TRINITY_DN1949_c0_g1.p1
TRINITY_DN19553_c0_g1.p2
TRINITY_DN196_c0_g1.p1
TRINITY_DN1963_c0_g1.p1
TRINITY_DN197_c0_g1.p1
TRINITY_DN1978_c0_g1.p2
TRINITY_DN198_c0_g1.p1
TRINITY_DN1982_c0_g1.p1
TRINITY_DN199_c0_g1.p1
TRINITY_DN199_c1_g1.p1
TRINITY_DN1998_c0_g1.p1
TRINITY_DN19996_c0_g1.p1
TRINITY_DN2_c0_g1.p1
TRINITY_DN20039_c0_g1.p1
TRINITY_DN2005_c0_g1.p1
TRINITY_DN2012_c1_g1.p1
TRINITY_DN2014_c0_g1.p1
TRINITY_DN2020_c0_g1.p1
TRINITY_DN203_c0_g1.p1
TRINITY_DN2030_c0_g1.p1
TRINITY_DN2033_c0_g1.p1
TRINITY_DN2044_c0_g1.p1
TRINITY_DN2050_c0_g1.p1
TRINITY_DN2052_c0_g1.p1
TRINITY_DN2052_c0_g2.p1
TRINITY_DN2055_c0_g1.p1
TRINITY_DN206_c0_g1.p1
TRINITY_DN2063_c0_g1.p1
TRINITY_DN2068_c0_g1.p1
TRINITY_DN2071_c0_g1.p1
TRINITY_DN208_c0_g1.p1
TRINITY_DN20802_c0_g1.p1
TRINITY_DN2083_c0_g1.p1
TRINITY_DN2086_c0_g1.p1
TRINITY_DN2091_c0_g1.p1
TRINITY_DN2092_c0_g2.p1
TRINITY_DN2095_c2_g1.p1
TRINITY_DN21_c1_g1.p1
TRINITY_DN21208_c0_g1.p1
TRINITY_DN21228_c0_g1.p1
TRINITY_DN21232_c0_g1.p1
TRINITY_DN2136_c0_g1.p1
TRINITY_DN2137_c0_g1.p1
TRINITY_DN2147_c0_g1.p1
TRINITY_DN2156_c0_g1.p1
TRINITY_DN2160_c0_g1.p1
TRINITY_DN2161_c0_g1.p1
TRINITY_DN217_c0_g2.p1
TRINITY_DN217_c1_g1.p1
TRINITY_DN21734_c0_g1.p1
TRINITY_DN2180_c0_g1.p1
TRINITY_DN2181_c0_g1.p1
TRINITY_DN2186_c0_g2.p1
TRINITY_DN2191_c2_g1.p1
TRINITY_DN2197_c0_g1.p1
TRINITY_DN2198_c0_g1.p1
TRINITY_DN22_c0_g2.p1
TRINITY_DN220_c0_g1.p1
TRINITY_DN220_c1_g1.p1
TRINITY_DN22066_c0_g1.p1
TRINITY_DN22084_c0_g1.p1
TRINITY_DN2209_c0_g1.p1
TRINITY_DN2209_c1_g1.p1
TRINITY_DN221_c3_g1.p1
TRINITY_DN2227_c1_g1.p2
TRINITY_DN2233_c1_g1.p1
TRINITY_DN2244_c0_g1.p1
TRINITY_DN2245_c0_g1.p1
TRINITY_DN22451_c0_g1.p1
TRINITY_DN22464_c0_g1.p1
TRINITY_DN2248_c1_g1.p1
TRINITY_DN2251_c0_g1.p1
TRINITY_DN2258_c1_g1.p1
TRINITY_DN2267_c0_g1.p1
TRINITY_DN2269_c0_g1.p1
TRINITY_DN227_c0_g1.p1
TRINITY_DN22779_c0_g1.p1
TRINITY_DN229_c0_g1.p1
TRINITY_DN2303_c0_g1.p1
TRINITY_DN23096_c0_g1.p1
TRINITY_DN2310_c0_g1.p1
TRINITY_DN2314_c0_g1.p1
TRINITY_DN23155_c0_g1.p1
TRINITY_DN232_c0_g1.p1
TRINITY_DN2321_c0_g1.p1
TRINITY_DN233_c0_g2.p1
TRINITY_DN23330_c1_g1.p1
TRINITY_DN2335_c0_g1.p1
TRINITY_DN2338_c1_g1.p1
TRINITY_DN2339_c0_g1.p1
TRINITY_DN2345_c0_g1.p1
TRINITY_DN23471_c0_g1.p1
TRINITY_DN2350_c0_g1.p1
TRINITY_DN2356_c0_g1.p1
TRINITY_DN2370_c0_g1.p1
TRINITY_DN2371_c0_g1.p1
TRINITY_DN2379_c0_g1.p1
TRINITY_DN2388_c0_g1.p2
TRINITY_DN2402_c0_g1.p1
TRINITY_DN2408_c1_g1.p1
TRINITY_DN2410_c0_g1.p1
TRINITY_DN2423_c1_g1.p1
TRINITY_DN2430_c0_g1.p1
TRINITY_DN2431_c0_g1.p1
TRINITY_DN24349_c0_g1.p1
TRINITY_DN2435_c0_g2.p1
TRINITY_DN2436_c0_g1.p1
TRINITY_DN2440_c0_g1.p1
TRINITY_DN2440_c0_g2.p1
TRINITY_DN2446_c1_g1.p1
TRINITY_DN2453_c0_g1.p1
TRINITY_DN2455_c0_g1.p1
TRINITY_DN2458_c0_g1.p1
TRINITY_DN2460_c0_g1.p1
TRINITY_DN2469_c0_g1.p1
TRINITY_DN24690_c0_g1.p1
TRINITY_DN2476_c0_g1.p1
TRINITY_DN248_c0_g1.p1
TRINITY_DN2488_c0_g1.p1
TRINITY_DN24907_c0_g1.p1
TRINITY_DN2518_c0_g1.p1
TRINITY_DN2519_c0_g1.p1
TRINITY_DN253_c0_g1.p1
TRINITY_DN2530_c0_g1.p1
TRINITY_DN2544_c0_g1.p1
TRINITY_DN2553_c0_g1.p1
TRINITY_DN2567_c0_g1.p1
TRINITY_DN2568_c0_g1.p1
TRINITY_DN2573_c0_g1.p1
TRINITY_DN2573_c1_g1.p1
TRINITY_DN25739_c0_g1.p1
TRINITY_DN2578_c0_g1.p1
TRINITY_DN2580_c0_g1.p1
TRINITY_DN2582_c0_g1.p1
TRINITY_DN2597_c0_g1.p1
TRINITY_DN2598_c0_g1.p1
TRINITY_DN26_c0_g1.p1
TRINITY_DN260_c0_g1.p1
TRINITY_DN26027_c0_g1.p1
TRINITY_DN26032_c0_g1.p1
TRINITY_DN2606_c0_g1.p1
TRINITY_DN2615_c0_g1.p1
TRINITY_DN2619_c0_g1.p1
TRINITY_DN262_c0_g1.p1
TRINITY_DN262_c0_g3.p1
TRINITY_DN2625_c0_g1.p1
TRINITY_DN2634_c0_g1.p1
TRINITY_DN2635_c0_g1.p1
TRINITY_DN2639_c1_g1.p1
TRINITY_DN2648_c0_g1.p1
TRINITY_DN2652_c0_g1.p1
TRINITY_DN2654_c0_g3.p1
TRINITY_DN2662_c0_g2.p1
TRINITY_DN2663_c2_g1.p1
TRINITY_DN2680_c0_g1.p1
TRINITY_DN26958_c0_g1.p1
TRINITY_DN2696_c0_g1.p1
TRINITY_DN2699_c0_g1.p1
TRINITY_DN27_c0_g1.p1
TRINITY_DN270_c0_g2.p1
TRINITY_DN2704_c0_g1.p1
TRINITY_DN271_c0_g1.p1
TRINITY_DN2726_c0_g1.p1
TRINITY_DN2729_c0_g1.p1
TRINITY_DN2732_c0_g1.p1
TRINITY_DN2740_c0_g1.p1
TRINITY_DN27447_c0_g1.p1
TRINITY_DN2753_c0_g1.p1
TRINITY_DN2779_c0_g1.p1
TRINITY_DN2780_c0_g1.p1
TRINITY_DN2786_c0_g1.p1
TRINITY_DN2788_c0_g1.p1
TRINITY_DN2792_c0_g1.p1
TRINITY_DN2806_c0_g1.p1
TRINITY_DN281_c1_g2.p1
TRINITY_DN2814_c0_g1.p1
TRINITY_DN2825_c0_g1.p1
TRINITY_DN28272_c0_g1.p1
TRINITY_DN2836_c0_g1.p1
TRINITY_DN28363_c0_g1.p1
TRINITY_DN2838_c0_g1.p1
TRINITY_DN2839_c0_g1.p1
TRINITY_DN2843_c0_g1.p1
TRINITY_DN2844_c0_g1.p1
TRINITY_DN28517_c0_g1.p1
TRINITY_DN2855_c0_g1.p1
TRINITY_DN2857_c0_g1.p1
TRINITY_DN2883_c0_g1.p1
TRINITY_DN2888_c0_g1.p1
TRINITY_DN2890_c1_g1.p1
TRINITY_DN2895_c0_g1.p1
TRINITY_DN2900_c0_g1.p1
TRINITY_DN2903_c0_g1.p1
TRINITY_DN2905_c0_g1.p1
TRINITY_DN2906_c1_g2.p1
TRINITY_DN2909_c0_g1.p1
TRINITY_DN291_c0_g1.p1
TRINITY_DN2910_c1_g3.p1
TRINITY_DN2910_c1_g6.p1
TRINITY_DN29147_c0_g1.p1
TRINITY_DN292_c0_g1.p1
TRINITY_DN2931_c0_g1.p1
TRINITY_DN2933_c0_g1.p1
TRINITY_DN2936_c0_g1.p1
TRINITY_DN2951_c0_g1.p1
TRINITY_DN2956_c0_g1.p1
TRINITY_DN2961_c0_g1.p1
TRINITY_DN2968_c0_g1.p1
TRINITY_DN2994_c0_g1.p1
TRINITY_DN2996_c1_g1.p1
TRINITY_DN2999_c0_g1.p1
TRINITY_DN3_c0_g3.p1
TRINITY_DN3013_c0_g1.p1
TRINITY_DN3014_c0_g1.p1
TRINITY_DN3014_c0_g2.p1
TRINITY_DN3015_c0_g1.p1
TRINITY_DN3021_c0_g1.p1
TRINITY_DN3026_c0_g1.p1
TRINITY_DN303_c3_g1.p1
TRINITY_DN304_c0_g1.p1
TRINITY_DN3047_c0_g1.p1
TRINITY_DN3053_c0_g1.p1
TRINITY_DN3069_c0_g2.p1
TRINITY_DN3076_c0_g1.p1
TRINITY_DN3082_c0_g1.p1
TRINITY_DN309_c0_g1.p1
TRINITY_DN3100_c0_g1.p1
TRINITY_DN3107_c0_g1.p1
TRINITY_DN31079_c0_g1.p1
TRINITY_DN3114_c1_g1.p1
TRINITY_DN312_c0_g1.p1
TRINITY_DN3124_c1_g1.p1
TRINITY_DN3129_c0_g1.p1
TRINITY_DN313_c0_g1.p1
TRINITY_DN3157_c0_g1.p1
TRINITY_DN3158_c0_g1.p1
TRINITY_DN3168_c0_g1.p1
TRINITY_DN317_c0_g1.p1
TRINITY_DN318_c0_g1.p1
TRINITY_DN3180_c1_g1.p1
TRINITY_DN31813_c0_g1.p1
TRINITY_DN3186_c0_g1.p1
TRINITY_DN319_c0_g2.p1
TRINITY_DN3195_c0_g1.p1
TRINITY_DN32_c1_g1.p1
TRINITY_DN32189_c0_g1.p1
TRINITY_DN3222_c1_g1.p1
TRINITY_DN32261_c0_g1.p1
TRINITY_DN323_c0_g1.p1
TRINITY_DN3232_c0_g1.p1
TRINITY_DN3236_c0_g1.p1
TRINITY_DN324_c0_g1.p1
TRINITY_DN324_c1_g2.p1
TRINITY_DN324_c2_g1.p1
TRINITY_DN324_c3_g1.p1
TRINITY_DN3245_c0_g1.p1
TRINITY_DN3247_c0_g1.p1
TRINITY_DN3253_c1_g1.p1
TRINITY_DN3267_c0_g1.p1
TRINITY_DN327_c1_g1.p1
TRINITY_DN328_c0_g1.p1
TRINITY_DN3287_c0_g1.p1
TRINITY_DN3307_c0_g1.p1
TRINITY_DN3314_c0_g1.p1
TRINITY_DN3319_c0_g1.p1
TRINITY_DN3324_c0_g1.p1
TRINITY_DN3335_c0_g1.p1
TRINITY_DN3338_c1_g1.p1
TRINITY_DN3338_c2_g1.p1
TRINITY_DN334_c0_g1.p1
TRINITY_DN334_c1_g1.p1
TRINITY_DN3340_c0_g1.p1
TRINITY_DN3343_c0_g1.p1
TRINITY_DN3346_c0_g1.p1
TRINITY_DN3354_c0_g1.p1
TRINITY_DN3365_c0_g1.p1
TRINITY_DN3369_c0_g1.p1
TRINITY_DN3370_c0_g1.p1
TRINITY_DN3371_c0_g1.p1
TRINITY_DN3378_c0_g1.p1
TRINITY_DN3380_c0_g1.p1
TRINITY_DN3387_c0_g1.p1
TRINITY_DN3395_c0_g1.p1
TRINITY_DN3398_c0_g1.p1
TRINITY_DN34_c1_g1.p1
TRINITY_DN3402_c0_g1.p1
TRINITY_DN34035_c0_g1.p1
TRINITY_DN3408_c0_g1.p1
TRINITY_DN3409_c0_g1.p1
TRINITY_DN341_c0_g1.p1
TRINITY_DN3416_c0_g1.p1
TRINITY_DN3432_c0_g1.p1
TRINITY_DN3436_c0_g1.p1
TRINITY_DN344_c0_g1.p1
TRINITY_DN3453_c0_g1.p1
TRINITY_DN3456_c0_g1.p1
TRINITY_DN3489_c0_g1.p1
TRINITY_DN3493_c0_g1.p1
TRINITY_DN3494_c0_g1.p1
TRINITY_DN35_c0_g1.p1
TRINITY_DN350_c0_g1.p1
TRINITY_DN3500_c0_g1.p1
TRINITY_DN3500_c0_g2.p1
TRINITY_DN3502_c0_g1.p1
TRINITY_DN3503_c0_g1.p1
TRINITY_DN3507_c1_g1.p1
TRINITY_DN35088_c0_g1.p1
TRINITY_DN351_c0_g1.p1
TRINITY_DN351_c0_g2.p1
TRINITY_DN35103_c0_g1.p1
TRINITY_DN3513_c0_g1.p1
TRINITY_DN3516_c0_g1.p1
TRINITY_DN35173_c0_g1.p1
TRINITY_DN3518_c1_g1.p1
TRINITY_DN3532_c0_g1.p1
TRINITY_DN3536_c0_g1.p1
TRINITY_DN3551_c0_g1.p1
TRINITY_DN3554_c0_g2.p1
TRINITY_DN3572_c0_g1.p1
TRINITY_DN358_c0_g1.p1
TRINITY_DN359_c0_g1.p1
TRINITY_DN3596_c0_g1.p1
TRINITY_DN3599_c0_g1.p1
TRINITY_DN360_c2_g1.p1
TRINITY_DN3602_c0_g1.p1
TRINITY_DN3609_c0_g1.p1
TRINITY_DN3639_c0_g1.p1
TRINITY_DN364_c0_g1.p1
TRINITY_DN3652_c0_g2.p1
TRINITY_DN367_c0_g1.p1
TRINITY_DN3685_c0_g2.p1
TRINITY_DN3687_c0_g1.p1
TRINITY_DN3688_c0_g1.p1
TRINITY_DN3693_c0_g1.p1
TRINITY_DN36936_c0_g1.p1
TRINITY_DN3694_c0_g1.p1
TRINITY_DN37143_c0_g1.p1
TRINITY_DN3719_c0_g2.p1
TRINITY_DN37245_c0_g1.p1
TRINITY_DN3731_c0_g1.p1
TRINITY_DN3773_c3_g1.p1
TRINITY_DN3773_c4_g1.p1
TRINITY_DN3781_c0_g1.p1
TRINITY_DN3784_c0_g1.p1
TRINITY_DN3800_c0_g1.p1
TRINITY_DN3818_c0_g1.p1
TRINITY_DN382_c0_g1.p1
TRINITY_DN38308_c0_g1.p1
TRINITY_DN3831_c0_g1.p1
TRINITY_DN3846_c1_g1.p1
TRINITY_DN3851_c0_g1.p1
TRINITY_DN3852_c0_g1.p1
TRINITY_DN3855_c0_g1.p1
TRINITY_DN38646_c0_g1.p1
TRINITY_DN3867_c0_g1.p1
TRINITY_DN3876_c0_g1.p1
TRINITY_DN3879_c0_g1.p1
TRINITY_DN3882_c0_g1.p1
TRINITY_DN3900_c0_g1.p1
TRINITY_DN3903_c0_g1.p1
TRINITY_DN3906_c0_g1.p1
TRINITY_DN3912_c0_g1.p1
TRINITY_DN3922_c0_g1.p1
TRINITY_DN3928_c0_g1.p1
TRINITY_DN3935_c0_g1.p1
TRINITY_DN3937_c2_g1.p1
TRINITY_DN394_c0_g1.p1
TRINITY_DN394_c0_g2.p1
TRINITY_DN39423_c0_g1.p1
TRINITY_DN3943_c1_g1.p1
TRINITY_DN395_c0_g1.p1
TRINITY_DN3950_c0_g1.p1
TRINITY_DN3957_c0_g1.p1
TRINITY_DN3962_c0_g1.p1
TRINITY_DN397_c2_g1.p1
TRINITY_DN3971_c0_g1.p1
TRINITY_DN3972_c0_g1.p1
TRINITY_DN3989_c0_g1.p1
TRINITY_DN3995_c0_g1.p1
TRINITY_DN4001_c0_g1.p1
TRINITY_DN401_c0_g1.p2
TRINITY_DN4021_c0_g1.p1
TRINITY_DN4028_c0_g1.p1
TRINITY_DN403_c0_g1.p1
TRINITY_DN4058_c0_g1.p1
TRINITY_DN4059_c1_g1.p1
TRINITY_DN4099_c0_g1.p1
TRINITY_DN4113_c0_g1.p1
TRINITY_DN4114_c0_g2.p1
TRINITY_DN4122_c0_g1.p1
TRINITY_DN4142_c0_g1.p1
TRINITY_DN4153_c1_g1.p1
TRINITY_DN4156_c0_g1.p1
TRINITY_DN417_c0_g1.p1
TRINITY_DN4171_c0_g1.p1
TRINITY_DN4172_c0_g2.p1
TRINITY_DN421_c0_g2.p1
TRINITY_DN4219_c0_g1.p1
TRINITY_DN422_c1_g1.p1
TRINITY_DN4226_c0_g1.p1
TRINITY_DN4229_c0_g1.p1
TRINITY_DN4233_c0_g1.p2
TRINITY_DN4236_c0_g1.p1
TRINITY_DN4237_c0_g1.p1
TRINITY_DN4242_c3_g1.p1
TRINITY_DN425_c7_g1.p1
TRINITY_DN426_c0_g1.p1
TRINITY_DN426_c1_g1.p1
TRINITY_DN4265_c0_g1.p1
TRINITY_DN428_c0_g2.p1
TRINITY_DN430_c1_g2.p1
TRINITY_DN430_c3_g2.p1
TRINITY_DN430_c3_g3.p1
TRINITY_DN4330_c0_g1.p1
TRINITY_DN4340_c0_g1.p1
TRINITY_DN4342_c2_g1.p1
TRINITY_DN4360_c0_g1.p1
TRINITY_DN437_c0_g1.p1
TRINITY_DN4377_c0_g1.p1
TRINITY_DN438_c0_g1.p1
TRINITY_DN44_c0_g1.p1
TRINITY_DN4418_c0_g1.p1
TRINITY_DN4432_c0_g1.p1
TRINITY_DN4433_c1_g1.p1
TRINITY_DN444_c1_g1.p1
TRINITY_DN4441_c0_g1.p1
TRINITY_DN4443_c0_g1.p1
TRINITY_DN4443_c1_g1.p1
TRINITY_DN4462_c0_g1.p1
TRINITY_DN4463_c0_g1.p1
TRINITY_DN4468_c0_g1.p1
TRINITY_DN4469_c0_g1.p1
TRINITY_DN4472_c0_g1.p1
TRINITY_DN4474_c0_g1.p1
TRINITY_DN4486_c1_g1.p1
TRINITY_DN4497_c0_g1.p1
TRINITY_DN450_c2_g1.p1
TRINITY_DN4500_c0_g1.p1
TRINITY_DN451_c0_g1.p1
TRINITY_DN4514_c0_g1.p1
TRINITY_DN4522_c0_g1.p1
TRINITY_DN4525_c0_g1.p1
TRINITY_DN453_c0_g2.p1
TRINITY_DN4581_c0_g1.p1
TRINITY_DN459_c0_g1.p1
TRINITY_DN4594_c0_g1.p1
TRINITY_DN4601_c0_g2.p1
TRINITY_DN4605_c0_g1.p1
TRINITY_DN462_c0_g1.p1
TRINITY_DN4629_c0_g1.p1
TRINITY_DN4636_c0_g1.p1
TRINITY_DN4678_c0_g1.p1
TRINITY_DN468_c9_g1.p1
TRINITY_DN4685_c0_g1.p1
TRINITY_DN4692_c0_g1.p1
TRINITY_DN47_c1_g1.p1
TRINITY_DN4709_c0_g1.p1
TRINITY_DN4713_c1_g1.p1
TRINITY_DN473_c0_g1.p1
TRINITY_DN4731_c0_g1.p1
TRINITY_DN4731_c0_g2.p1
TRINITY_DN4739_c0_g1.p1
TRINITY_DN4744_c0_g1.p1
TRINITY_DN4748_c0_g1.p1
TRINITY_DN4753_c0_g1.p1
TRINITY_DN476_c0_g1.p1
TRINITY_DN4762_c0_g1.p1
TRINITY_DN4795_c0_g1.p1
TRINITY_DN4811_c0_g1.p1
TRINITY_DN4822_c0_g1.p1
TRINITY_DN4832_c0_g1.p1
TRINITY_DN4833_c0_g1.p1
TRINITY_DN4834_c0_g1.p1
TRINITY_DN4835_c0_g1.p1
TRINITY_DN484_c0_g1.p1
TRINITY_DN4844_c0_g1.p1
TRINITY_DN4845_c0_g1.p1
TRINITY_DN4853_c0_g1.p1
TRINITY_DN486_c0_g1.p1
TRINITY_DN4860_c0_g1.p1
TRINITY_DN4861_c0_g1.p1
TRINITY_DN4872_c0_g1.p1
TRINITY_DN4876_c0_g1.p1
TRINITY_DN489_c0_g1.p1
TRINITY_DN49_c2_g1.p1
TRINITY_DN4911_c0_g1.p1
TRINITY_DN4944_c0_g1.p1
TRINITY_DN4947_c0_g1.p1
TRINITY_DN4953_c0_g1.p1
TRINITY_DN4985_c0_g2.p1
TRINITY_DN4994_c0_g1.p1
TRINITY_DN4996_c0_g1.p1
TRINITY_DN50_c2_g3.p1
TRINITY_DN50_c8_g1.p1
TRINITY_DN5006_c0_g1.p1
TRINITY_DN5011_c0_g1.p1
TRINITY_DN5024_c0_g1.p1
TRINITY_DN5025_c0_g1.p1
TRINITY_DN5026_c0_g1.p1
TRINITY_DN5031_c0_g1.p1
TRINITY_DN5039_c1_g2.p1
TRINITY_DN5043_c0_g1.p1
TRINITY_DN505_c1_g1.p1
TRINITY_DN5055_c0_g1.p1
TRINITY_DN5065_c0_g1.p1
TRINITY_DN507_c0_g1.p1
TRINITY_DN5070_c0_g1.p1
TRINITY_DN5081_c0_g1.p1
TRINITY_DN5089_c0_g1.p1
TRINITY_DN5092_c0_g1.p1
TRINITY_DN5100_c0_g1.p1
TRINITY_DN5111_c0_g1.p1
TRINITY_DN5125_c0_g1.p1
TRINITY_DN5129_c0_g1.p1
TRINITY_DN516_c0_g2.p1
TRINITY_DN5165_c0_g1.p1
TRINITY_DN517_c0_g1.p1
TRINITY_DN5178_c0_g1.p1
TRINITY_DN5179_c0_g1.p1
TRINITY_DN5180_c0_g1.p1
TRINITY_DN5181_c0_g1.p1
TRINITY_DN5188_c0_g1.p1
TRINITY_DN5197_c0_g1.p1
TRINITY_DN5228_c0_g1.p1
TRINITY_DN523_c11_g1.p1
TRINITY_DN5230_c0_g1.p1
TRINITY_DN5231_c0_g1.p1
TRINITY_DN5234_c1_g1.p1
TRINITY_DN525_c0_g1.p1
TRINITY_DN5252_c0_g1.p1
TRINITY_DN5292_c0_g1.p1
TRINITY_DN5294_c0_g1.p1
TRINITY_DN5308_c0_g2.p1
TRINITY_DN5322_c0_g1.p1
TRINITY_DN5323_c0_g1.p1
TRINITY_DN535_c0_g1.p1
TRINITY_DN5352_c0_g1.p1
TRINITY_DN5413_c0_g1.p1
TRINITY_DN542_c0_g2.p1
TRINITY_DN542_c1_g2.p1
TRINITY_DN5430_c0_g2.p1
TRINITY_DN5440_c0_g1.p1
TRINITY_DN5443_c0_g1.p1
TRINITY_DN5444_c0_g1.p1
TRINITY_DN545_c3_g1.p1
TRINITY_DN545_c4_g1.p1
TRINITY_DN5472_c0_g1.p1
TRINITY_DN5474_c0_g1.p1
TRINITY_DN5477_c0_g1.p1
TRINITY_DN5480_c0_g1.p1
TRINITY_DN5482_c1_g1.p1
TRINITY_DN5493_c0_g1.p1
TRINITY_DN5495_c0_g1.p1
TRINITY_DN5504_c0_g1.p1
TRINITY_DN5508_c0_g1.p1
TRINITY_DN5509_c0_g1.p1
TRINITY_DN5526_c0_g1.p1
TRINITY_DN5527_c0_g1.p1
TRINITY_DN553_c0_g1.p1
TRINITY_DN5533_c0_g1.p1
TRINITY_DN5536_c0_g1.p1
TRINITY_DN5537_c0_g1.p1
TRINITY_DN5561_c0_g1.p1
TRINITY_DN5565_c0_g1.p1
TRINITY_DN5595_c0_g1.p1
TRINITY_DN56_c0_g1.p1
TRINITY_DN5601_c0_g1.p2
TRINITY_DN561_c1_g1.p1
TRINITY_DN5614_c0_g1.p1
TRINITY_DN5631_c0_g1.p1
TRINITY_DN5647_c0_g2.p1
TRINITY_DN565_c0_g1.p1
TRINITY_DN5654_c0_g1.p1
TRINITY_DN5660_c0_g1.p1
TRINITY_DN5668_c0_g1.p1
TRINITY_DN5682_c0_g1.p1
TRINITY_DN5688_c0_g1.p1
TRINITY_DN569_c0_g1.p1
TRINITY_DN5696_c0_g1.p1
TRINITY_DN57_c0_g1.p1
TRINITY_DN57_c0_g2.p1
TRINITY_DN5700_c0_g1.p1
TRINITY_DN5709_c0_g1.p1
TRINITY_DN5720_c0_g1.p1
TRINITY_DN573_c0_g1.p1
TRINITY_DN5739_c0_g1.p1
TRINITY_DN5747_c0_g1.p1
TRINITY_DN5758_c0_g1.p1
TRINITY_DN5761_c0_g1.p1
TRINITY_DN5762_c0_g1.p1
TRINITY_DN5767_c0_g1.p1
TRINITY_DN577_c0_g1.p1
TRINITY_DN5771_c1_g1.p1
TRINITY_DN578_c0_g1.p1
TRINITY_DN5786_c0_g1.p1
TRINITY_DN5791_c0_g1.p1
TRINITY_DN5792_c0_g1.p1
TRINITY_DN5800_c0_g1.p1
TRINITY_DN581_c0_g1.p1
TRINITY_DN5838_c0_g1.p1
TRINITY_DN5853_c0_g1.p1
TRINITY_DN5859_c0_g1.p1
TRINITY_DN5930_c0_g1.p1
TRINITY_DN5936_c0_g1.p1
TRINITY_DN5950_c0_g1.p1
TRINITY_DN5971_c0_g2.p1
TRINITY_DN5978_c0_g1.p1
TRINITY_DN5995_c0_g2.p1
TRINITY_DN60_c0_g2.p1
TRINITY_DN600_c0_g1.p1
TRINITY_DN6015_c0_g1.p1
TRINITY_DN6016_c0_g1.p1
TRINITY_DN602_c0_g1.p1
TRINITY_DN6029_c0_g1.p1
TRINITY_DN6035_c0_g1.p1
TRINITY_DN6046_c0_g1.p1
TRINITY_DN606_c0_g1.p1
TRINITY_DN6077_c0_g1.p1
TRINITY_DN6083_c0_g1.p1
TRINITY_DN6116_c0_g1.p1
TRINITY_DN6138_c0_g1.p1
TRINITY_DN6138_c1_g1.p1
TRINITY_DN6145_c0_g1.p1
TRINITY_DN615_c0_g1.p1
TRINITY_DN6154_c0_g1.p1
TRINITY_DN617_c0_g2.p1
TRINITY_DN6173_c0_g1.p1
TRINITY_DN6189_c0_g1.p1
TRINITY_DN619_c0_g1.p1
TRINITY_DN6200_c0_g1.p1
TRINITY_DN6234_c0_g1.p1
TRINITY_DN6238_c0_g1.p1
TRINITY_DN6242_c0_g1.p1
TRINITY_DN6252_c0_g1.p1
TRINITY_DN6263_c0_g1.p1
TRINITY_DN6298_c0_g1.p1
TRINITY_DN630_c0_g1.p1
TRINITY_DN6307_c0_g1.p1
TRINITY_DN6308_c1_g1.p1
TRINITY_DN6347_c2_g1.p1
TRINITY_DN6347_c2_g2.p1
TRINITY_DN6350_c1_g1.p1
TRINITY_DN6367_c0_g1.p1
TRINITY_DN6380_c0_g3.p1
TRINITY_DN6381_c0_g1.p1
TRINITY_DN6400_c0_g1.p1
TRINITY_DN6424_c0_g1.p1
TRINITY_DN6442_c0_g1.p1
TRINITY_DN6444_c0_g1.p1
TRINITY_DN6469_c0_g1.p1
TRINITY_DN6484_c0_g2.p1
TRINITY_DN6486_c0_g1.p1
TRINITY_DN650_c0_g1.p1
TRINITY_DN6505_c0_g1.p1
TRINITY_DN651_c0_g1.p1
TRINITY_DN6564_c0_g1.p1
TRINITY_DN6571_c0_g1.p1
TRINITY_DN660_c0_g2.p1
TRINITY_DN6615_c0_g2.p1
TRINITY_DN6627_c0_g1.p1
TRINITY_DN6633_c0_g1.p1
TRINITY_DN6635_c0_g2.p1
TRINITY_DN6655_c0_g1.p1
TRINITY_DN6687_c0_g1.p1
TRINITY_DN6712_c0_g1.p1
TRINITY_DN672_c2_g1.p1
TRINITY_DN6720_c1_g1.p1
TRINITY_DN6741_c0_g1.p1
TRINITY_DN6752_c0_g1.p1
TRINITY_DN6755_c0_g1.p1
TRINITY_DN6788_c0_g1.p1
TRINITY_DN681_c0_g1.p1
TRINITY_DN682_c0_g1.p1
TRINITY_DN684_c0_g1.p1
TRINITY_DN6852_c0_g1.p1
TRINITY_DN6866_c0_g1.p1
TRINITY_DN6895_c0_g1.p1
TRINITY_DN6896_c0_g1.p1
TRINITY_DN697_c0_g1.p1
TRINITY_DN697_c0_g2.p1
TRINITY_DN6970_c0_g1.p1
TRINITY_DN700_c0_g1.p1
TRINITY_DN7010_c0_g1.p1
TRINITY_DN7023_c1_g1.p1
TRINITY_DN7032_c0_g1.p1
TRINITY_DN7044_c0_g1.p1
TRINITY_DN7047_c0_g1.p1
TRINITY_DN7048_c0_g1.p1
TRINITY_DN7080_c0_g1.p2
TRINITY_DN7086_c0_g1.p1
TRINITY_DN7106_c0_g1.p1
TRINITY_DN7107_c0_g1.p1
TRINITY_DN711_c0_g2.p1
TRINITY_DN711_c1_g2.p1
TRINITY_DN7124_c0_g1.p1
TRINITY_DN715_c3_g1.p1
TRINITY_DN716_c0_g1.p1
TRINITY_DN7165_c0_g1.p1
TRINITY_DN717_c0_g1.p1
TRINITY_DN717_c0_g3.p1
TRINITY_DN717_c8_g1.p1
TRINITY_DN718_c0_g1.p1
TRINITY_DN7218_c0_g1.p1
TRINITY_DN7224_c0_g1.p1
TRINITY_DN7226_c0_g1.p1
TRINITY_DN7242_c0_g1.p1
TRINITY_DN725_c0_g2.p1
TRINITY_DN726_c0_g1.p1
TRINITY_DN727_c0_g1.p1
TRINITY_DN7281_c0_g1.p1
TRINITY_DN73_c0_g1.p1
TRINITY_DN7308_c0_g1.p1
TRINITY_DN7315_c0_g1.p1
TRINITY_DN7317_c0_g1.p1
TRINITY_DN7326_c0_g1.p1
TRINITY_DN7326_c0_g2.p1
TRINITY_DN734_c0_g1.p1
TRINITY_DN7349_c0_g2.p1
TRINITY_DN7357_c0_g1.p1
TRINITY_DN739_c0_g1.p1
TRINITY_DN7447_c0_g1.p1
TRINITY_DN7448_c0_g1.p1
TRINITY_DN7455_c0_g1.p1
TRINITY_DN7456_c0_g1.p1
TRINITY_DN747_c1_g1.p1
TRINITY_DN7491_c0_g2.p1
TRINITY_DN7504_c0_g1.p1
TRINITY_DN7545_c0_g1.p1
TRINITY_DN7549_c0_g1.p1
TRINITY_DN755_c0_g1.p2
TRINITY_DN756_c0_g1.p2
TRINITY_DN7578_c0_g1.p1
TRINITY_DN762_c0_g1.p1
TRINITY_DN7632_c0_g1.p1
TRINITY_DN7638_c0_g1.p1
TRINITY_DN7657_c0_g2.p1
TRINITY_DN7659_c0_g1.p1
TRINITY_DN7692_c0_g1.p1
TRINITY_DN7702_c0_g1.p1
TRINITY_DN7746_c0_g1.p1
TRINITY_DN776_c0_g1.p1
TRINITY_DN7788_c0_g1.p1
TRINITY_DN7803_c0_g2.p1
TRINITY_DN7814_c0_g1.p1
TRINITY_DN7817_c0_g1.p1
TRINITY_DN7865_c0_g1.p1
TRINITY_DN7873_c0_g1.p1
TRINITY_DN79_c1_g1.p1
TRINITY_DN7909_c0_g1.p1
TRINITY_DN791_c0_g1.p1
TRINITY_DN7929_c0_g1.p1
TRINITY_DN793_c0_g1.p1
TRINITY_DN793_c1_g1.p1
TRINITY_DN7932_c0_g1.p1
TRINITY_DN7938_c0_g1.p1
TRINITY_DN794_c0_g1.p1
TRINITY_DN797_c0_g2.p1
TRINITY_DN7984_c0_g1.p1
TRINITY_DN8_c0_g2.p1
TRINITY_DN800_c0_g1.p1
TRINITY_DN8000_c0_g2.p1
TRINITY_DN8013_c0_g1.p1
TRINITY_DN8016_c0_g1.p1
TRINITY_DN802_c0_g1.p1
TRINITY_DN806_c1_g1.p1
TRINITY_DN8073_c0_g1.p1
TRINITY_DN8118_c0_g1.p1
TRINITY_DN812_c0_g1.p1
TRINITY_DN8130_c0_g1.p1
TRINITY_DN8136_c0_g1.p1
TRINITY_DN8137_c0_g1.p1
TRINITY_DN8150_c0_g1.p1
TRINITY_DN8169_c0_g2.p1
TRINITY_DN817_c1_g2.p1
TRINITY_DN820_c0_g1.p1
TRINITY_DN8227_c0_g1.p1
TRINITY_DN8236_c0_g1.p1
TRINITY_DN8240_c0_g1.p1
TRINITY_DN8253_c0_g1.p1
TRINITY_DN8254_c1_g1.p1
TRINITY_DN8261_c0_g1.p1
TRINITY_DN8270_c0_g1.p1
TRINITY_DN8292_c0_g1.p1
TRINITY_DN831_c0_g1.p1
TRINITY_DN8311_c0_g1.p1
TRINITY_DN832_c0_g1.p2
TRINITY_DN8340_c0_g1.p1
TRINITY_DN837_c0_g1.p1
TRINITY_DN8374_c0_g1.p1
TRINITY_DN839_c0_g1.p1
TRINITY_DN8415_c0_g1.p1
TRINITY_DN8454_c0_g1.p1
TRINITY_DN8460_c0_g1.p1
TRINITY_DN8467_c1_g1.p1
TRINITY_DN8469_c0_g1.p1
TRINITY_DN85_c0_g1.p1
TRINITY_DN8528_c0_g1.p1
TRINITY_DN853_c0_g1.p1
TRINITY_DN854_c0_g3.p1
TRINITY_DN8571_c0_g1.p1
TRINITY_DN858_c0_g3.p1
TRINITY_DN8637_c0_g1.p1
TRINITY_DN8648_c0_g1.p1
TRINITY_DN8668_c0_g1.p1
TRINITY_DN8692_c0_g1.p1
TRINITY_DN8699_c0_g1.p1
TRINITY_DN871_c0_g1.p1
TRINITY_DN872_c0_g1.p1
TRINITY_DN873_c0_g1.p1
TRINITY_DN873_c0_g2.p1
TRINITY_DN874_c0_g1.p1
TRINITY_DN8750_c0_g1.p1
TRINITY_DN8760_c0_g1.p1
TRINITY_DN8773_c0_g1.p1
TRINITY_DN879_c0_g2.p1
TRINITY_DN8798_c0_g1.p1
TRINITY_DN882_c0_g1.p1
TRINITY_DN8820_c0_g1.p1
TRINITY_DN883_c0_g1.p1
TRINITY_DN8834_c0_g1.p1
TRINITY_DN887_c1_g2.p1
TRINITY_DN8887_c0_g1.p1
TRINITY_DN889_c0_g1.p2
TRINITY_DN8912_c0_g1.p1
TRINITY_DN8971_c0_g1.p1
TRINITY_DN899_c0_g1.p1
TRINITY_DN9_c0_g2.p1
TRINITY_DN90_c0_g1.p1
TRINITY_DN9012_c0_g1.p1
TRINITY_DN9015_c0_g1.p1
TRINITY_DN9016_c0_g1.p1
TRINITY_DN905_c0_g1.p1
TRINITY_DN9078_c0_g1.p1
TRINITY_DN9090_c0_g1.p1
TRINITY_DN9092_c0_g1.p1
TRINITY_DN9096_c0_g2.p1
TRINITY_DN9104_c0_g1.p1
TRINITY_DN9139_c0_g1.p1
TRINITY_DN9144_c0_g1.p1
TRINITY_DN9181_c0_g1.p1
TRINITY_DN9184_c0_g1.p1
TRINITY_DN919_c3_g3.p1
TRINITY_DN9197_c0_g1.p1
TRINITY_DN921_c0_g1.p1
TRINITY_DN9219_c0_g2.p1
TRINITY_DN9263_c0_g1.p1
TRINITY_DN927_c0_g1.p1
TRINITY_DN9273_c0_g1.p1
TRINITY_DN9276_c0_g1.p1
TRINITY_DN929_c0_g1.p1
TRINITY_DN932_c0_g1.p1
TRINITY_DN933_c0_g1.p1
TRINITY_DN934_c0_g1.p1
TRINITY_DN935_c0_g1.p1
TRINITY_DN937_c0_g1.p2
TRINITY_DN938_c0_g1.p1
TRINITY_DN9392_c0_g1.p1
TRINITY_DN94_c0_g3.p1
TRINITY_DN9401_c0_g1.p1
TRINITY_DN941_c0_g1.p1
TRINITY_DN943_c0_g1.p1
TRINITY_DN9438_c0_g1.p1
TRINITY_DN95_c2_g2.p1
TRINITY_DN9501_c0_g1.p1
TRINITY_DN955_c0_g1.p1
TRINITY_DN9568_c0_g1.p1
TRINITY_DN9583_c0_g1.p1
TRINITY_DN96_c0_g1.p1
TRINITY_DN9600_c0_g1.p1
TRINITY_DN9671_c0_g1.p1
TRINITY_DN9694_c0_g1.p1
TRINITY_DN9695_c0_g1.p1
TRINITY_DN9714_c0_g1.p1
TRINITY_DN972_c2_g1.p1
TRINITY_DN9744_c0_g1.p1
TRINITY_DN975_c0_g1.p1
TRINITY_DN977_c0_g1.p2
TRINITY_DN9829_c0_g1.p1
TRINITY_DN985_c0_g1.p1
TRINITY_DN9875_c0_g1.p1
TRINITY_DN9925_c0_g1.p1
TRINITY_DN9931_c1_g1.p1
TRINITY_DN9935_c0_g1.p1
TRINITY_DN994_c0_g1.p1
TRINITY_DN994_c1_g1.p1
TRINITY_DN9951_c0_g1.p1
TRINITY_DN9974_c0_g1.p1

## Sheet: S3
Table S3 Values of relative response, KD values and IC50
Peptides	Relative response (RU)	KD values (M)	IC50 (mM)
VFTPQ	0.4	_	18.52
VADW	9.2	1.4e-05	0.35
VAMP	10.9	6.89e-06	0.001
FNPRG	0	10.7	40.51
FNVDSE	1.5	_	83.96
FPQS	11.3	1.37	0.35
FQL	0.5	_	0.97
FLQ	4.2	_	4.13
WNVN	1.4	_	0.15
WIAVK	2.2	_	0.6
PSSQQ	0.4	0.037	0.73
YTPHW	1.2	_	7.11
YSYA	6.5	5.54e-06	0.41
YTGD	0	0.0001	0.32
YQLM	1.9	2.54e-05	0.65
FDGEL	0	_	45.1
PQNHA	0.1	_	24.55
LNAP	0.9	_	0.59
YNLP	4.1	0.0001	0.51
YQL	2	_	0.28
LLY	7.9	5.23e-06	0.83
WDSY	0.4	0.355	0.63
WLE	3.1	_	2.4
YNL	2.7	_	0.14

## Sheet: S4
Table S4 Detail interaction information of DPP-IV and VAMP
Hydrogen bonds			Salt bridges
Ligand structure		Protein structure	Ligand structure		Protein structure
Residue	Distance (Å)	Residue	Residue	Distance (Å)	Residue
Val1[N]	2.58	Glu206[OE2]	Val1[N]	2.79	Glu206[OE1]
Val1[N]	2.78	Glu205[OE2]	Val1[N]	2.58	Glu206[OE2]
Val1[N]	3.18	Tyr662[OH]	Val1[N]	2.78	Glu205[OE2]
Ala2[N]	3.21	Tyr662[OH]	Pro4[O]	3.25	Arg125[NH1]
Met3[N]	2.82	Ser630[OG]
Val1[O]	3.46	Arg125[NH2]
Val1[O]	3.32	ASN710[ND2]
Ala2[O]	2.46	Tyr547[OH]
Ala2[O]	3.06	Tyr631[N]
Met3[O]	2.92	Arg125[NH2]

## Sheet: S5
Table S5 Conditions for protein hydrolysis
Enzyme	temperature (℃)	pH	Enzymatic activity (U/g)
Trypsase	45	8	10000
Pepsase	45	2.5	10000
Papain	55	7	10000
Chymotrypsin	55	7	10000
Alcalase	55	10.5	10000
Flavourzyme	55	7	10000
Neutral protease	55	7	10000
Proteinase K	55	7	10000
Thermolysin	55	7	8000
Trypsase/Pepsase	40	2.5/8.0	10000
Trypsase/Chymotrypsin	55	7.0/8.0	10000

## Sheet: S6
Table S6 Primer sequences for RT‒qPCR
Target genes	Primer sequence
Zo1	Forward: ACCCGAAACTGATGCTGTGGATAG
	Reverse: AAATGGCCGGGCAGAACTTGTGTA
Muc2	Forward: ATGCCCACCTCCTCAAAGAC
	Reverse: GTAGTTTCCGTTGGAACAGTGAA
Ocln	Forward: ATGTCCGGCCGATGCTCTC
	Reverse: TTTGGCTGCTCTTGGGTCTGTAT
Cldn3	Forward: CCAACTGCGTACAAGACGAG
	Reverse: TCTTGGTGGGTGCATACTTG
Cldn4	Forward: GGAGGGCCTCTGGATGAACT
	Reverse: GATGCTGATGACCATAAGGGC
Cldn5	Forward: AAATTCTGGGTCTGGTGCTG
	Reverse: GTCACGATGTTGTGGTCCAG
Cldn1	Forward: AGCACCGGGCAGATACAGT
	Reverse: GCCAATTACCATCAAGGCTCG

## Sheet: 1D
	>3 kDa	1-3 kDa	<1 kDa
Thermolysin	0.29	14.19	85.52
Proteinase K	0.19	13.98	85.82
Neutral protease	7.26	32.95	59.78
Flavourzyme	11.34	14.3	74.35
Trypsase	19.51	40.78	39.71
Pepsase	34.78	39.36	25.83
Alcalase	9.54	33.78	56.67
Papain	8.21	47.13	44.66
Chymotrypsin	16.14	45.51	38.33
Trypsase/Pepsase	15.61	47.95	36.44
Trypsase/Chymotrypsin	14.55	36.8	48.64
HSP	100	0	0

## Sheet: 1E
Control	Sit	Thermolysin	Proteinase K	Neutral protease	Flavourzyme	Trypsase	Pepsase	Alcalase	Papain	Chymotrypsin	Trypsase/Pepsase	Trypsase/Chymotrypsin	HSP
0	93.4124	68.7	62.8	50.02	61.41	49.24	7.04	37.98	48.72	18.76	43.4	41.14	8.11
0	92.8385	70.2	64.28	55.81	62.7	51.92	18.47	31.67	46.95	33.17	41.03	47.97	7.11
0	94.3773	68.78	63.82	53.55	61.9	51.9	11.19	34.4	45.05	22.57	43.57	51.6	9.61

## Sheet: 1F
Control	Sit	Thermolysin	Proteinase K	Neutral protease	Flavourzyme	Trypsase	Pepsase	Alcalase	Papain	Chymotrypsin	Trypsase/Pepsase	Trypsase/Chymotrypsin	HSP
1.01295	2.1735	1.52923	1.32661	1.27459	1.26888	1.23801	1.09133	0.853003	1.18827	1.17304	1.25145	1.26207	0.968212
0.996988	2.12017	1.49896	1.45815	1.2695	1.36419	1.25401	1.00875	0.982377	1.27677	1.22883	1.23401	1.20447	1.00873
0.990132	2.2785	1.50201	1.28278	1.19344	1.35587	1.30374	0.967463	0.960812	1.28476	1.2155	1.12249	1.26176	1.02346

## Sheet: 1J
	Relative response	KD values	IC50
VFTPQ	0.4	100	18.52
VADW	9.2	1.4e-05	0.35
VAMP	10.9	6.89e-06	0.001
FNPRG	0	10.7	40.51
FNVDSE	1.5	100	83.96
FPQS	11.3	1.37	0.08
FQL	0.5	100	0.97
FLQ	4.2	100	4.13
WNVN	1.4	100	0.15
WIAVK	2.2	100	0.6
PSSQQ	0.4	0.037	0.73
YTPHW	1.2	100	7.11
YSYA	6.5	5.54e-06	0.41
YTGD	0	0.0001	0.32
YQLM	1.9	2.54e-05	0.65
FDGEL	0	100	45.1
PQNHA	0.1	100	24.55
LNAP	0.9	100	0.59
YNLP	4.1	0.0001	0.51
YQL	2	100	0.28
LLY	7.9	5.23e-06	0.83
WDSY	0.4	0.355	0.63
WLE	3.1	100	2.4
YNL	2.7	100	0.14

[truncated: 96 more sheets: 1L, 1M, 1R, 1S, 2B, 2C, 2D, 2E, 2F, 2G, 2H, 2I, 2J , 2K, 2L, 2N, 2O, 2P, 2Q, 2V …]
